# Supplementary material for: The preferred nucleotide contexts of the AID/APOBEC cytidine deaminases have differential effects when mutating retrotransposon and virus sequences compared to host genes
Source: PLoS Comput Biol. 2017 Mar 31;13(3):e1005471. doi: 10.1371/journal.pcbi.1005471 (PMC5391955; doi:10.1371/journal.pcbi.1005471)
Supplement: S1 Table — (XLSX) [file pcbi.1005471.s010.xlsx]

## Sheet: Sheet1
Supplementary Table 1: Fraction of significant (using unweighted z-score ) “resistant” genes with statistical significance
Resistant gene sets	AAC	ACC	AGC	ATC	CAC	CCC	CGC	CTC	GAC	GCC	GGC	GTC	TAC	TCC	TGC	TTC	# significant (< 0.003125)
Human HerpesVirus 1	2.699e-135	1.695e-143	1.407e-151	2.197e-148	7.328e-42	4.48e-07	9.148e-72	0.0002382	3.03e-42	2.242e-37	1	2.989e-18	9.206e-156	1.769e-135	7.484e-99	1.228e-53	15
Epstein-Barr Virus	6.913e-53	3.904e-122	8.066e-50	2.674e-55	0.3121	0.006336	1.245e-66	2.264e-06	5.82e-13	1.363e-53	1	1.804e-21	1.563e-105	5.559e-60	3.241e-15	1.282e-34	13
Murid HerpesVirus 2	2.275e-136	2.629e-105	6.84e-130	4.035e-170	4.876e-62	9.87e-14	1	6.053e-42	3.763e-05	1.079e-29	0.3649	3.633e-47	1.655e-161	5.947e-41	1.547e-90	1.292e-103	14
Mouse HK genes	0	0	7.176e-297	0	1	7.535e-21	0	4.97e-12	1.685e-116	9.113e-58	0.5232	2.418e-36	0	3.634e-171	0.9942	0	13
Human HK genes	0	0	9.99e-299	0	1	0.3561	0	1	1.969e-72	9.21e-89	1	2.885e-09	0	1.779e-51	1	4.831e-214	11
AAV2	7.502e-19	1.876e-13	0.1792	2.934e-12	0.6006	1.957e-05	0.301	0.3553	0.007746	0.002104	0.9393	0.7105	3.194e-21	0.01026	0.01286	0.4903	6
Hepatitis CVirus	6.058e-05	0.000259	0.0002378	0.01567	0.05475	0.5953	0.1126	0.06287	0.003888	0.0704	0.7558	0.1796	0.004408	2.407e-06	0.01215	0.001251	5
Mouse AID oncogenes	1.825e-18	2.262e-11	1.633e-05	1.182e-30	0.9964	0.2763	2.303e-14	0.04645	0.00126	0.02781	0.8281	0.0733	4.494e-24	8.678e-05	0.3299	4.149e-12	9
HTLV1	0.6339	1.732e-07	0.9968	0.2334	0.6694	0.9949	2.069e-07	0.5213	0.02219	4.674e-06	1	0.003709	0.01929	1.858e-05	0.1817	1	4
TTV	1.089e-05	0.3964	0.007055	0.06767	0.02009	0.392	0.01296	0.6349	0.01444	0.6441	0.1881	0.6357	0.001044	0.9999	0.77	0.9687	2
Vulnerable Gene sets	AAC	ACC	AGC	ATC	CAC	CCC	CGC	CTC	GAC	GCC	GGC	GTC	TAC	TCC	TGC	TTC	# significant (< 0.003125)
HERV	0.2975	0.1318	0.808	0.9119	0.8839	0.841	2.042e-09	0.9907	0.000427	0.0005675	0.9992	0.9999	0.4259	0.961	0.9895	0.9997	3
SFV	1	0.9978	1	1	1	0.9485	0.001432	1	0.971	0.05869	0.954	1	1	1	1	1	1
HPV16	1	1	0.9981	1	0.9999	0.2264	1.575e-09	1	0.001595	0.1303	0.1996	1	1	0.9801	1	1	2
Hepatitis B Virus	0.9814	0.6006	1	0.5599	0.5833	0.104	0.0001621	0.9878	0.08079	0.06543	0.7121	0.9701	0.05397	0.03328	0.999	0.9976	1
Human LINE1	1	1	0.9853	1	1	0.5961	5.904e-24	6.297e-16	7.909e-91	1.096e-25	1	1	2.475e-39	1	1	1	5
Mouse LINE1	1	1	1	1	0.7343	1	1	7.139e-32	1.396e-25	0.9682	0.8953	1	2.586e-11	1	1	1	3
Strawberry Virus	1	0.9998	1	1	0.8861	0.09852	0.824	0.5521	0.02988	0.3263	0.877	0.9975	0.841	0.9872	0.9963	1	0
Oyster Virus	1	0.9598	0.9729	1	1	2.882e-15	1	0.0001101	1	1.992e-77	1	0.8949	1	1	1	1	3
Murid HerpesVirus 4	0.5323	5.612e-17	0.542	1	1	0.0006535	4.715e-13	0.5206	0.04468	1.947e-38	1	0.9955	0.1701	0.04374	1	1	4
HIV	0.9373	0.9656	0.8053	1	0.999	0.9736	0.9999	0.9488	0.5259	0.03367	0.9829	0.9975	0.9956	0.999	0.9993	0.9981	0
Mus D repeat	0.9999	0.1188	0.9775	0.9999	0.7598	0.02059	0.3292	0.9983	0.9298	0.03158	0.9293	0.8912	0.9861	0.9885	0.9452	1	0
Cherry Virus	0.9974	1	1	0.9745	0.9625	0.027	0.9992	0.5991	0.9947	5.911e-18	1	0.6058	0.8419	0.9988	1	1	1
