# Supplementary material for: The preferred nucleotide contexts of the AID/APOBEC cytidine deaminases have differential effects when mutating retrotransposon and virus sequences compared to host genes
Source: PLoS Comput Biol. 2017 Mar 31;13(3):e1005471. doi: 10.1371/journal.pcbi.1005471 (PMC5391955; doi:10.1371/journal.pcbi.1005471)
Supplement: S2 Table — (XLSX) [file pcbi.1005471.s011.xlsx]

## Sheet: Sheet1
Supplementary Table 2: Fraction of significant (using unweighted z-score) "vulnerable" gene sets with statistical significance
Resistant Gene sets	AAC	ACC	AGC	ATC	CAC	CCC	CGC	CTC	GAC	GCC	GGC	GTC	TAC	TCC	TGC	TTC	# significant (< 0.05)
Human HerpesVirus 1	1	1	1	1	1	1	1	0.9998	1	1	4.717e-24	1	1	1	1	1	1
Epstein-Barr Virus	1	1	1	1	0.6879	0.9937	1	1	1	1	1.925e-25	1	1	1	1	1	1
Murid HerpesVirus 2	1	1	1	1	1	1	4.342e-06	1	1	1	0.6351	1	1	1	1	1	1
Mouse HK genes	1	1	1	1	2.609e-92	1	1	1	1	1	0.4768	1	1	1	0.005828	1	1
Human HK genes	1	1	1	1	0	0.6439	1	6.711e-06	1	1	2.736e-29	1	1	1	1.227e-125	1	4
AAV2	1	1	0.8208	1	0.3994	1	0.699	0.6447	0.9923	0.9979	0.06074	0.2895	1	0.9897	0.9871	0.5097	0
Hepatitis C Virus	0.9999	0.9997	0.9998	0.9843	0.9453	0.4047	0.8874	0.9371	0.9961	0.9296	0.2442	0.8204	0.9956	1	0.9878	0.9987	0
Mouse AID oncogenes	1	1	1	1	0.003567	0.7237	1	0.9536	0.9987	0.9722	0.1719	0.9267	1	0.9999	0.6701	1	0
HTLV1	0.3661	1	0.003211	0.7666	0.3306	0.00509	1	0.4787	0.9778	1	2.244e-07	0.9963	0.9807	1	0.8183	8.602e-08	2
TTV	1	0.6036	0.9929	0.9323	0.9799	0.608	0.987	0.3651	0.9856	0.3559	0.8119	0.3643	0.999	6.938e-05	0.23	0.03128	1
Vulnerable Gene sets	AAC	ACC	AGC	ATC	CAC	CCC	CGC	CTC	GAC	GCC	GGC	GTC	TAC	TCC	TGC	TTC	# significant (< 0.05)
HERV	0.7025	0.8682	0.192	0.08811	0.1161	0.159	1	0.009251	0.9996	0.9994	0.0007668	6.991e-05	0.5741	0.03901	0.01048	0.0003012	3
SFV	8.508e-08	0.002211	8.225e-07	4.031e-08	1.342e-05	0.05154	0.9986	2.509e-08	0.02905	0.9413	0.04598	2.042e-05	3.968e-06	3.933e-08	1.1e-12	1.549e-10	11
HPV16	4.02e-05	5.405e-07	0.001878	3.118e-15	0.0001241	0.7736	1	4.689e-12	0.9984	0.8697	0.8004	1.556e-13	2.892e-09	0.01991	9.034e-12	2.725e-05	10
Hepatitis B Virus	0.01859	0.3994	1.177e-05	0.4401	0.4167	0.896	0.9998	0.01218	0.9192	0.9346	0.2879	0.02992	0.946	0.9667	0.0009767	0.002407	3
Human LINE1	5.671e-15	4.777e-06	0.01466	3.629e-61	4.353e-07	0.4039	1	1	1	1	4.114e-12	3.04e-125	1	2.974e-22	1.16e-15	3.146e-57	9
Mouse LINE1	4.543e-47	2.864e-11	1.573e-27	3.617e-26	0.2657	3.988e-08	2.633e-08	1	1	0.03178	0.1047	4.338e-57	1	2.018e-09	3.975e-62	1.676e-65	10
Strawberry Virus	6.998e-06	0.0002453	2.875e-06	2.251e-09	0.1139	0.9015	0.176	0.4479	0.9701	0.6737	0.123	0.002488	0.159	0.01284	0.003745	2.946e-10	6
Oyster Virus	5.361e-39	0.04018	0.02714	5.683e-84	1.962e-48	1	8.291e-17	0.9999	8.436e-12	1	3.017e-41	0.1051	3.729e-12	3.706e-19	2.424e-54	1.775e-73	10
Murid HerpesVirus 4	0.4677	1	0.458	1.573e-08	4.309e-10	0.9993	1	0.4794	0.9553	1	8.694e-14	0.004508	0.8299	0.9563	1.556e-28	3.421e-52	5
HIV	0.06267	0.0344	0.1947	4.096e-12	0.0009646	0.02635	0.0001098	0.05117	0.4741	0.9663	0.01711	0.002494	0.004419	0.0009891	0.0006912	0.001903	7
Mus D repeat	9.44e-05	0.8812	0.02246	6.126e-05	0.2402	0.9794	0.6708	0.001747	0.07019	0.9684	0.07065	0.1088	0.01386	0.01151	0.05485	1.998e-07	4
Cherry Virus	0.002605	4.427e-12	8.388e-13	0.02546	0.03748	0.973	0.0008388	0.4009	0.005292	1	1.693e-14	0.3942	0.1581	0.001184	8.288e-07	2.111e-08	8
