# Supplementary material for: The preferred nucleotide contexts of the AID/APOBEC cytidine deaminases have differential effects when mutating retrotransposon and virus sequences compared to host genes
Source: PLoS Comput Biol. 2017 Mar 31;13(3):e1005471. doi: 10.1371/journal.pcbi.1005471 (PMC5391955; doi:10.1371/journal.pcbi.1005471)
Supplement: S3 Table — (XLS) [file pcbi.1005471.s012.xls]

## Sheet: trueResistFracgcdiff
Statistical resistance of motifs corrected for GC	AAC	ACC	AGC	ATC	CAC	CCC	CGC	CTC	GAC	GCC	GGC	GTC	TAC	TCC	TGC	TTC		# significant hotspots	Average # significant
"Resistant" genomes
Human Herpesvirus 1	2.01202e-44	3.16448e-77	4.40196e-73	7.57508e-45	5.86845e-10	3.56632e-10	4.60955e-59	1	2.77847e-11	6.3099e-69	1	0.144833	5.053e-80	6.0262e-56	6.27572e-15	0.999879		12
Epstein-Barr virus	8.16811e-14	1.01307e-63	5.05266e-10	7.76153e-13	1	0.00644145	1.39234e-57	0.931938	0.0680766	1.33317e-64	1	1.36959e-06	5.54611e-54	5.30131e-21	0.878277	0.162147		9
HTLV1	0.949655	6.07979e-06	0.999868	0.781704	0.875871	0.996831	2.18442e-07	0.761885	0.0327939	1.00929e-05	1	0.0189658	0.211614	0.000733564	0.483299	1		4
Torque Teno Virus (TTV)	0.000326113	0.60677	0.050643	0.254075	0.0415256	0.378165	0.0151688	0.695387	0.0380097	0.819024	0.188338	0.748372	0.00660877	0.999998	0.91704	0.998785		1
Murid Herpesvirus 2	1.27521e-55	2.6785e-35	3.86905e-55	7.50281e-63	4.75739e-29	4.47645e-16	1	7.52223e-13	0.999997	4.67071e-40	0.333826	2.81405e-19	5.1731e-76	0.0117486	1.94542e-38	1.3734e-31		12
Mouse HK genes	0	0	1.39647e-168	0	1	3.50385e-19	0	0.0219337	7.14927e-74	2.08994e-57	0.547822	6.88379e-19	0	3.99131e-87	1	0		12
Mouse AID off-targets	7.38511e-13	2.05571e-08	0.00126007	9.87273e-24	0.99986	0.353507	1.53461e-14	0.150946	0.00831018	0.0232764	0.862	0.195579	1.21432e-19	0.00438365	0.779031	1.04385e-06		7
Human HK genes	0	0	1.36491e-221	0	1	0.443133	0	1	1.40625e-52	8.13379e-88	1	7.41964e-05	0	4.78501e-27	1	3.83553e-136		11
AAV2	5.03497e-13	1.48146e-10	0.40348	9.46539e-10	0.765446	8.02172e-06	0.405057	0.503182	0.0221299	0.00188163	0.960028	0.784278	2.45636e-20	0.104673	0.0967425	0.941812		6
Hepatitis C virus	0.00483312	0.0125449	0.104035	0.0331347	0.256081	0.672779	0.255405	0.443113	0.00634408	0.0618727	0.813131	0.608258	0.010475	8.4446e-06	0.43222	0.0054167		1	7.5
"Vulnerable" genomes
HIV	0.172343	0.595733	0.141864	0.999987	0.973864	0.944453	0.998599	0.686043	0.132266	0.0386451	0.972936	0.930455	0.725486	0.864725	0.883891	0.759228		0
Human LINE1	4.252e-23	6.57036e-07	1.89499e-21	2.07502e-12	0.62844	0.0714037	2.98308e-21	2.89615e-37	3.30889e-125	3.98325e-20	1	1	1.08029e-157	0.32333	0.126244	3.54752e-08		10
Mouse LINE1	0.0489889	0.030305	0.689611	1.63754e-22	0.000382997	0.999977	1	2.89259e-53	1.98001e-46	0.731942	0.726421	1	4.86467e-80	5.45487e-05	1	0.0532671		6
Mus D repeat	0.987236	0.014963	0.755474	0.992466	0.569364	0.0202344	0.217467	0.979646	0.777756	0.0274292	0.920065	0.768973	0.876016	0.854708	0.761525	0.99999		0
Simian Foamy Virus	0.99448	0.665009	0.988554	0.999612	0.998946	0.891919	0.000180793	0.999906	0.528158	0.0646425	0.921102	0.998633	0.997145	0.99387	1	0.999998		1
Hepatitis B virus	0.411142	0.0263931	0.971879	0.0037739	0.164036	0.0742057	6.14311e-05	0.775603	0.00309532	0.075722	0.687968	0.743724	5.7331e-05	3.08178e-05	0.889363	0.530617		4
Little Cherry Virus 2	0.243981	0.999999	1	0.0263661	0.794093	0.0294755	0.969744	0.147663	0.911031	2.05036e-14	1	0.305513	0.016485	0.874797	0.998546	0.96535		1
Ostreid Herpesvirus	0.262322	3.16403e-10	5.86251e-11	0.999999	1	7.34255e-14	0.999986	1.98045e-14	0.94007	2.73224e-73	1	0.0567359	1.14447e-08	0.440472	1	0.999937		6
Human Papillomavirus 16	0.951011	0.993193	0.706564	1	0.970959	0.571652	8.80926e-11	1	3.37334e-05	0.104053	0.127811	1	0.997531	0.456489	0.999999	1		2
Strawberry virus	0.78653	0.912324	0.987232	0.989348	0.611545	0.0805982	0.48825	0.196194	0.00660546	0.27037	0.79561	0.981229	0.00599798	0.651048	0.755187	0.995768		0
HERV	0.133531	0.0646219	0.59552	0.760161	0.821693	0.809663	4.60318e-09	0.969888	4.58508e-05	0.00119246	0.999291	0.999894	0.285679	0.908876	0.964761	0.999815		3
Murid Herpesvirus 4	4.08338e-06	2.87147e-29	0.000630004	0.647405	0.999988	0.000559402	1.42679e-13	0.022214	0.000343223	8.13128e-36	1	0.874556	5.90777e-08	6.07423e-07	1	1		9	3.5
Statistical vulnerability of motifs, GC corrected	AAC	ACC	AGC	ATC	CAC	CCC	CGC	CTC	GAC	GCC	GGC	GTC	TAC	TCC	TGC	TTC		# significant hotspots	Average # significant
"Resistant" genomes
Human Herpesvirus 1	1	1	1	1	1	1	1	3.52302e-13	1	1	1.37649e-36	0.855167	1	1	1	0.000120606		3
Epstein-Barr virus	1	1	1	1	6.73144e-08	0.993559	1	0.0680621	0.931923	1	5.55569e-31	0.999999	1	1	0.121723	0.837853		2
HTLV1	0.0503445	0.999994	0.000132392	0.218296	0.124129	0.00316918	1	0.238115	0.967206	0.99999	1.74359e-07	0.981034	0.788386	0.999266	0.516701	1.20991e-10		3
Torque Teno Virus (TTV)	0.999674	0.39323	0.949357	0.745925	0.958474	0.621835	0.984831	0.304613	0.96199	0.180976	0.811662	0.251628	0.993391	1.79507e-06	0.0829598	0.00121488		2
Murid Herpesvirus 2	1	1	1	1	1	1	2.34958e-30	1	3.03905e-06	1	0.666174	1	1	0.988251	1	1		2
Mouse HK genes	1	1	1	1	2.59996e-149	1	1	0.978066	1	1	0.452178	1	1	1	7.06612e-29	1		2
Mouse AID off-targets	1	1	0.99874	1	0.000140255	0.646493	1	0.849054	0.99169	0.976724	0.138	0.804421	1	0.995616	0.220969	0.999999		1
Human HK genes	1	1	1	1	0	0.556867	1	1.07748e-12	1	1	7.09315e-30	0.999926	1	1	2.06423e-175	1		4
AAV2	1	1	0.59652	1	0.234554	0.999992	0.594943	0.496818	0.97787	0.998118	0.0399717	0.215722	1	0.895327	0.903257	0.0581877		0
Hepatitis C virus	0.995167	0.987455	0.895965	0.966865	0.743919	0.327221	0.744595	0.556887	0.993656	0.938127	0.186869	0.391742	0.989525	0.999992	0.56778	0.994583		0	1.9
HIV	0.827657	0.404267	0.858136	1.31364e-05	0.0261361	0.0555471	0.00140148	0.313957	0.867734	0.961355	0.0270636	0.0695451	0.274514	0.135275	0.116109	0.240772		2
Human LINE1	1	0.999999	1	1	0.37156	0.928596	1	1	1	1	1.05096e-08	4.70468e-72	1	0.67667	0.873756	1		2
Mouse LINE1	0.951011	0.969695	0.310389	1	0.999617	2.32881e-05	1.50316e-26	1	1	0.268058	0.273579	1.26499e-25	1	0.999945	4.83775e-18	0.946733		4
Mus D repeat	0.0127638	0.985037	0.244526	0.00753402	0.430636	0.979766	0.782533	0.0203539	0.222244	0.972571	0.0799352	0.231027	0.123984	0.145292	0.238475	9.98132e-06		1
Simian Foamy Virus	0.00552024	0.334991	0.0114457	0.000387547	0.00105418	0.108081	0.999819	9.40807e-05	0.471842	0.935357	0.0788984	0.00136658	0.00285494	0.00613001	1.6461e-07	1.6447e-06		7
Hepatitis B virus	0.588858	0.973607	0.0281208	0.996226	0.835964	0.925794	0.999939	0.224397	0.996905	0.924278	0.312032	0.256276	0.999943	0.999969	0.110637	0.469383		0
Little Cherry Virus 2	0.756019	7.56417e-07	1.94415e-07	0.973634	0.205907	0.970524	0.0302562	0.852337	0.0889685	1	1.69135e-12	0.694487	0.983515	0.125203	0.00145363	0.0346505		4
Ostreid Herpesvirus	0.737678	1	1	1.37545e-06	3.67749e-22	1	1.436e-05	1	0.0599298	1	5.10052e-29	0.943264	1	0.559528	1.678e-15	6.3246e-05		6
Human Papillomavirus 16	0.0489888	0.00680671	0.293436	2.56083e-10	0.0290415	0.428348	1	1.4279e-09	0.999966	0.895947	0.872189	5.60549e-11	0.00246875	0.543511	1.10548e-06	4.31529e-07		6
Strawberry virus	0.21347	0.0876757	0.0127675	0.0106516	0.388455	0.919402	0.51175	0.803806	0.993395	0.72963	0.20439	0.0187706	0.994002	0.348952	0.244813	0.00423181		0
HERV	0.866469	0.935378	0.40448	0.239839	0.178307	0.190337	1	0.0301117	0.999954	0.998808	0.00070927	0.000106425	0.714321	0.0911238	0.0352387	0.000184592		3
Murid Herpesvirus 4	0.999996	1	0.99937	0.352595	1.24741e-05	0.999441	1	0.977786	0.999657	1	9.09383e-12	0.125444	1	0.999999	4.87417e-16	3.01667e-24		4	3.25
