# Supplementary material for: The preferred nucleotide contexts of the AID/APOBEC cytidine deaminases have differential effects when mutating retrotransposon and virus sequences compared to host genes
Source: PLoS Comput Biol. 2017 Mar 31;13(3):e1005471. doi: 10.1371/journal.pcbi.1005471 (PMC5391955; doi:10.1371/journal.pcbi.1005471)
Supplement: S4 Table — (XLSX) [file pcbi.1005471.s013.xlsx]

## Sheet: Sheet1
Supplemental Table S4 - Comparison of Human Housekeeping to Human L1 susceptibilities to different NNC hotspots
NNC motifs	Human HK genes	Human LINE1	Diff	MWU pval
ATC	0.39	0.872	-0.482	1.34e-26
GTC	0.471	0.909	-0.438	2.05e-48
TTC	0.435	0.869	-0.433	1.32e-18
ACC	0.298	0.621	-0.324	2.1e-21
AAC	0.397	0.693	-0.296	3.24e-13
TCC	0.458	0.705	-0.247	5.87e-11
CGC	0.167	0.373	-0.206	0.000874
AGC	0.387	0.554	-0.167	3.22e-08
TGC	0.576	0.711	-0.135	0.00333
GGC	0.548	0.678	-0.13	4.63e-07
CCC	0.493	0.5	-0.006	0.745
CAC	0.694	0.626	0.069	0.000621
TAC	0.29	0.192	0.098	0.0548
GCC	0.404	0.241	0.163	8.13e-11
CTC	0.514	0.298	0.217	5.4e-15
GAC	0.433	0.112	0.321	7.88e-27
