# Supplementary material for: The preferred nucleotide contexts of the AID/APOBEC cytidine deaminases have differential effects when mutating retrotransposon and virus sequences compared to host genes
Source: PLoS Comput Biol. 2017 Mar 31;13(3):e1005471. doi: 10.1371/journal.pcbi.1005471 (PMC5391955; doi:10.1371/journal.pcbi.1005471)
Supplement: S5 Table — (XLSX) [file pcbi.1005471.s014.xlsx]

## Sheet: Sheet1
	Supplementary Table S5 - Average rank of motifs in comparisons between different gene sets
NNC Motif	All Res. vs Vuln. average rank	All Res. vs Vuln. rank SD	2-tailed MWU P-value
AAC	4.5	3.244	1.6e-16
ACC	6.708	3.961	1.35e-05
AGC	6.508	3.378	2.86e-08
ATC	3.917	2.918	8.04e-19
CAC	10.133	3.867	2.31e-05
CCC	12.917	2.868	5.44e-18
CGC	10.283	4.444	3.57e-05
CTC	10.108	3.895	2.31e-05
GAC	12.05	3.012	1.38e-16
GCC	13.308	2.546	2.83e-19
GGC	12.633	3.159	4.76e-17
GTC	7.367	3.55	0.00167736
TAC	6.892	3.599	1.35e-05
TCC	7	4.161	0.000101451
TGC	5.942	2.784	1.59e-13
TTC	5.733	3.997	4.95e-10
