# Supplementary material for: The preferred nucleotide contexts of the AID/APOBEC cytidine deaminases have differential effects when mutating retrotransposon and virus sequences compared to host genes
Source: PLoS Comput Biol. 2017 Mar 31;13(3):e1005471. doi: 10.1371/journal.pcbi.1005471 (PMC5391955; doi:10.1371/journal.pcbi.1005471)
Supplement: S6 Table — (XLSX) [file pcbi.1005471.s015.xlsx]

## Sheet: Sheet1
Supplemental Table S6 - Comparison of EBV gene set to OSHV gene set susceptibilities to different NNC motifs
NNC motifs	Epstein-Barr Virus	Oyster Virus	Diff	MWU P-val
ATC	0.211	0.82	-0.609	1.67e-26
TTC	0.277	0.825	-0.548	4.09e-21
TCC	0.17	0.696	-0.527	6.67e-24
TAC	0.152	0.641	-0.489	5.11e-22
AAC	0.259	0.744	-0.485	1.29e-18
CGC	0.176	0.656	-0.48	4e-20
ACC	0.094	0.544	-0.449	3.82e-25
TGC	0.363	0.804	-0.441	2.06e-18
AGC	0.208	0.545	-0.338	1.38e-13
GAC	0.319	0.634	-0.315	1.87e-12
CAC	0.509	0.816	-0.307	6.57e-15
GTC	0.298	0.533	-0.235	4.33e-08
CTC	0.383	0.421	-0.038	0.46
GCC	0.15	0.179	-0.03	0.462
GGC	0.759	0.76	-0.001	0.434
CCC	0.412	0.34	0.072	0.0308
